# Supplementary material for: Towards Accurate Ground Plane Normal Estimation from Ego-Motion
Source: Sensors (Basel). 2022 Dec 1;22(23):9375. doi: 10.3390/s22239375 (PMC9741436; doi:10.3390/s22239375)
Supplement: Supplementary file 1 [file sensors-22-09375-s001.zip]

Archive with 1 entries (1 files):
- IPM.mp4
